# Supplementary material for: Subclinical Myocardial Fibrosis in Systemic Lupus Erythematosus as Assessed by Pulse-Cancellation Echocardiography: A Pilot Study
Source: J Clin Med. 2022 Aug 16;11(16):4788. doi: 10.3390/jcm11164788 (PMC9410017; doi:10.3390/jcm11164788)
Supplement: Supplementary file 1 [file jcm-11-04788-s001.zip]

Archive with 1 entries (1 files):
- jcm-1807707-supplementary.pdf
